# Supplementary material for: Novel Conformation-Dependent Tau Antibodies Are Modulated by Adjacent Phosphorylation Sites
Source: Int J Mol Sci. 2023 Sep 5;24(18):13676. doi: 10.3390/ijms241813676 (PMC10530490; doi:10.3390/ijms241813676)
Supplement: Supplementary file 1 [file ijms-24-13676-s001.zip]

Archive with 1 entries (1 files):
- ijms-2539524-supplementary.pdf
